# Supplementary material for: New Polycaprolactone-Containing Self-Healing Coating Design for Enhance Corrosion Resistance of the Magnesium and Its Alloys
Source: Polymers (Basel). 2022 Dec 31;15(1):202. doi: 10.3390/polym15010202 (PMC9824560; doi:10.3390/polym15010202)
Supplement: Supplementary file 1 [file polymers-15-00202-s001.zip]

Archive with 1 entries (1 files):
- polymers-2073581-supplementary.pdf
